# Supplementary material for: Spatiotemporal Clustering of Mycobacterium tuberculosis Complex Genotypes in Florida: Genetic Diversity Segregated by Country of Birth
Source: PLoS One. 2016 Apr 19;11(4):e0153575. doi: 10.1371/journal.pone.0153575 (PMC4836742; doi:10.1371/journal.pone.0153575)
Supplement: S1 Table — Table shows the allelic diversity for the each of the 24-MIRU-VNTR Loci examined in this study. While diversity at some locus was high (h >0.40), most sublineages where monomorphic (0.00 > h < 0.30). (XLSX) [file pone.0153575.s004.xlsx]

## Sheet: Sheet1
S1 Table. Allelic Diversity of Different M. tuberculosis complex Sublineages Isolates in Florida, 2009-2013
	MIRU LOCUS
Sublineages	2	4	10	16	20	23	24	26	27	31	39	40	424	577	1955	2163b	2165	2347	2401	2461	3171	3690	4052	4156
BEIJING	0.0743268	0.0537979	0.312583	0.201606	0.0109286	0.249245	0	0.456587	0.0848327	0.314757	0.447289	0.184338	0.389265	0.04299	0.567806	0.707523	0.392525	0.0746287	0.303768	0.153423	0.0325444	0.346033	0.46818	0.657107
BEIJING-LIKE	0	0	0	0	0	0	0	0.5	0	0.5	0	0.5	0.5	0	0	0.5	0	0.5	0	0	0	0.5	0.5	0
BOV	0	0	0	0	0	0	0	0	0	0	0	0	0	0	0	0	0	0	0	0	0	0	0	0
BOVIS1	0	0	0	0	0	0	0	0	0	0	0	0	0	0	0	0	0	0	0	0	0	0	0	0
BOVIS1_BCG	0	0	0	0	0	0	0	0	0	0	0	0	0	0	0	0	0	0	0	0	0	0	0	0
BOVIS3	0	0	0	0	0	0	0	0	0	0	0	0	0	0	0	0	0	0	0	0	0	0	0	0
CAS	0	0.277778	0.277778	0	0	0.5	0	0.611111	0	0.277778	0	0.444444	0.666667	0	0	0	0.277778	0	0.277778	0	0	0.444444	0.444444	0.5
CAS1_DELHI	0	0	0.573127	0.294887	0	0.130797	0	0.65874	0	0.401902	0.347206	0.19025	0.715815	0	0.130797	0.128419	0.0665874	0.0665874	0.128419	0	0.128419	0.347206	0.249703	0.673008
CAS2	0	0	0	0	0	0	0	0	0	0.5	0	0.5	0	0	0	0	0	0	0	0	0	0	0	0.5
EAI	0	0	0	0.444444	0.444444	0	0	0	0	0.444444	0	0.444444	0	0	0	0.444444	1	0	0	0	0	0.666667	0	0.444444
EAI1_SOM	0	0.53125	0	0.46875	0	0.46875	0	0	0.21875	0.53125	0.59375	0.21875	0	0.375	0.71875	0.5625	0.59375	0	0	0	0	0.65625	0	0.75
EAI1_SOM-EAI2	0	0	0	0	0	0	0	0	0	0	0	0	0	0	0	0	0	0	0	0	0	0	0	0
EAI1_SOM-EAI4	0	0	0	0	0	0	0	0	0	0	0	0	0	0	0	0	0	0	0	0	0	0	0	0
EAI2_MANILLA	0	0.279435	0.259389	0.0432315	0.0217365	0.0642434	0	0.0217365	0.0217365	0.12583	0.342954	0.04299	0.0217365	0.183794	0.498249	0.715856	0.181621	0	0	0.40599	0.0217365	0	0	0.495834
EAI2_NTB	0	0	0	0	0	0	0	0	0	0	0	0	0	0	0	0	0	0	0	0	0	0	0	0
EAI3_IND	0.21875	0.6875	0.375	0.21875	0	0	0	0	0	0.625	0.375	0.59375	0.21875	0	0.21875	0	0.21875	0	0	0	0.21875	0.53125	0	0.65625
EAI4_VNM	0.541667	0.583333	0.152778	0	0	0.291667	0	0	0	0.152778	0.152778	0.152778	0	0	0.513889	0	0.152778	0.152778	0	0.152778	0.152778	0.291667	0	0.5
EAI5	0.21875	0.734375	0	0.5	0.226562	0.507812	0	0	0	0.554688	0.484375	0.578125	0.304688	0	0.757812	0.632812	0.632812	0	0.46875	0.625	0.21875	0.554688	0	0.695312
EAI5 or EAI3	0	0.5	0.277778	0	0	0	0	0	0	0	0.5	0	0	0	0.277778	0.277778	0	0	0	0	0	0	0	0.277778
EAI6_BGD1	0	0	0	0	0	0	0	0	0	0	0	0	0	0	0	0	0	0	0	0	0	0	0	0
H1	0.456978	0.1024	0.324711	0.244267	0.190578	0.234311	0	0.206933	0.0394667	0.320711	0.0132444	0.174578	0.102311	0.0132444	0.229244	0.617689	0.148178	0.225689	0.102578	0.135911	0.350578	0.2944	0.251378	0.625956
H2	0	0	0.0502959	0.074622	0.0502959	0	0	0.0499671	0.0253123	0.204142	0	0.0502959	0.0253123	0	0.223537	0.18902	0.0253123	0.0253123	0.0253123	0.0499671	0	0.122288	0.223537	0.269888
H3	0	0.0338286	0.491363	0.109845	0.438792	0.521339	0	0.169992	0.0226612	0.137535	0.0449959	0.396473	0.129502	0.150792	0.500376	0.778449	0.158433	0.499135	0.149486	0.0338286	0.087249	0.151445	0.50462	0.687608
H3-LAM	0	0	0.24	0.24	0.124444	0	0	0	0	0.124444	0	0.48	0.124444	0.124444	0.391111	0.417778	0.32	0	0.124444	0	0	0.124444	0.124444	0.231111
H3-T3	0	0	0	0	0	0.444444	0	0	0.444444	0	0	0	0	0	0.666667	0	0	0.444444	0	0	0.444444	0.444444	0	0.444444
H37Rv	0	0	0	0	0	0	0	0	0	0	0	0	0	0.444444	0	0	0	0.444444	0	0	0	0	0	0
LAM1	0.173817	0	0.420858	0.173817	0	0.110207	0	0.649408	0	0.0377219	0.0377219	0.173817	0.627959	0.14608	0.142012	0.552515	0.0739645	0.426036	0	0.0377219	0.26997	0	0.359467	0.735207
LAM10_CAM	0	0	0	0	0.21875	0	0	0	0	0	0	0	0	0	0	0	0	0	0	0	0	0.21875	0	0
LAM12_MAD1	0	0	0	0	0	0	0	0	0	0	0	0	0.277778	0	0	0	0	0	0	0	0	0	0	0
LAM2	0	0.0464853	0.134921	0.172336	0.0464853	0.459184	0	0.5	0	0	0	0	0.6678	0.471655	0.0464853	0.580499	0.0907029	0	0	0	0.0464853	0	0	0.494331
LAM2-LAM4	0	0	0.48	0	0.32	0.18	0	0.34	0	0	0	0	0.58	0.18	0	0.7	0	0.48	0	0.48	0	0.54	0	0.34
LAM3	0.0425331	0.0637996	0.236767	0.4681	0.0215028	0.145085	0	0.472353	0.0427694	0.340265	0.0425331	0.487713	0.305529	0.44069	0.199669	0.524338	0.0630907	0.0425331	0	0.103733	0	0	0.0427694	0.637996
LAM3 and S /convergent	0.489796	0.408163	0.408163	0.244898	0	0.408163	0	0.612245	0.489796	0.408163	0	0.734694	0.408163	0.244898	0.408163	0.734694	0.612245	0	0.408163	0	0	0.653061	0	0.77551
LAM3-LAM6	0	0	0	0	0	0	0	0	0	0	0	0	0	0	0	0	0	0	0	0	0	0	0	0
LAM4	0.231111	0	0	0.337778	0.124444	0	0	0.595556	0.124444	0.124444	0.124444	0.231111	0.524444	0.497778	0.32	0.497778	0.231111	0	0	0.444444	0.595556	0.124444	0.124444	0.72
LAM5	0.49973	0.04543	0.374256	0.49973	0.0886966	0.04543	0	0.315846	0.131963	0.24013	0	0.572201	0.563548	0.445646	0	0.595998	0	0	0	0.48675	0.508383	0.04543	0.483505	0.719308
LAM5-LAM6	0	0	0	0	0	0	0	0	0	0	0	0	0	0	0	0	0	0	0	0	0	0	0	0
LAM6	0.244898	0	0.408163	0.408163	0	0.408163	0	0.244898	0	0.244898	0	0.77551	0.244898	0.408163	0.44898	0.244898	0.408163	0	0	0.244898	0.44898	0	0	0.571429
LAM7_TUR	0	0	0	0	0	0	0	0	0	0	0	0	0	0	0	0	0	0	0	0	0	0	0	0
LAM8	0	0	0.375	0	0	0	0	0.375	0	0	0.375	0.375	0.375	0	0	0.375	0.375	0	0	0.375	0	0.375	0	0.375
LAM9	0.476054	0.139214	0.42791	0.605505	0.137194	0.154532	0	0.469657	0.227927	0.453834	0.0360239	0.616446	0.71021	0.290043	0.199478	0.637825	0.104873	0	0.0875347	0.492888	0.574531	0.139719	0.408383	0.805319
LAM9-S	0	0	0	0	0	0	0	0	0	0	0	0	0	0	0	0	0	0	0	0	0	0	0	0
MANU1	0	0	0	0	0	0	0	0	0	0	0	0	0	0	0	0	0	0	0	0	0	0	0	0
MANU2	0.375	0.375	0.625	0	0.375	0.625	0	0.625	0	0.625	0.375	0.5	0.625	0.375	0.625	0.75	0.375	0.375	0.625	0	0	0.625	0	0.75
ORPHAN	0.29108	0.446477	0.703822	0.545919	0.225508	0.613355	0	0.679876	0.133245	0.50453	0.296262	0.779691	0.692069	0.564616	0.745754	0.806212	0.716676	0.419889	0.623448	0.383512	0.299582	0.744941	0.64272	0.830497
S	0.416017	0.255845	0.203171	0.25907	0.122548	0.122548	0	0.531578	0.0322494	0.53319	0.0322494	0.578877	0.510078	0.0634238	0	0.53319	0.353668	0.0322494	0	0.0634238	0.353668	0.0639613	0.15426	0.765923
T1	0.202914	0.212411	0.438331	0.650225	0.10354	0.421174	0	0.563506	0.167797	0.420294	0.0762642	0.759329	0.430024	0.433065	0.477667	0.738419	0.577299	0.0143109	0.268387	0.0353243	0.13004	0.729155	0.267895	0.677734
T1 (H0)	0	0	0	0	0	0	0	0.5	0	0	0	0.5	0	0	0	0	0	0	0	0	0	0.5	0	0.5
T1 (T4-CE1 ancestor0)	0	0	0.357143	0	0	0	0	0.663265	0	0.244898	0	0.244898	0	0	0	0.5	0	0	0	0	0.408163	0.408163	0	0.744898
T1-T2	0	0	0	0.5	0	0	0	0	0.5	0	0	0.5	0	0	0	0.5	0.5	0	0	0	0	0.5	0	0.5
T1_RUS2	0	0	0	0	0	0	0	0.42	0	0	0	0.42	0	0.42	0	0	0	0	0	0	0	0	0	0
T2	0.172336	0.408163	0.639456	0.517007	0.0907029	0.326531	0	0.471655	0.408163	0.321995	0.244898	0.639456	0.648526	0.594104	0.707483	0.752834	0.648526	0.0907029	0.253968	0	0.253968	0.693878	0.172336	0.721088
T2-T3	0	0.444444	0.569444	0.402778	0.152778	0.152778	0	0.652778	0.375	0.291667	0	0.291667	0.402778	0.375	0.444444	0.722222	0	0	0.152778	0.569444	0.152778	0.152778	0.152778	0.680556
T3	0	0.095	0	0.595	0	0.18	0	0.265	0	0.335	0	0.65	0	0	0.095	0.445	0.42	0	0	0	0	0.625	0	0.405
T4	0	0	0.142012	0.272189	0.142012	0	0	0.142012	0.142012	0.272189	0	0.142012	0.272189	0.272189	0	0.260355	0.142012	0	0	0	0	0.142012	0.260355	0.260355
T4-CEU1	0	0	0	0	0.444444	0	0	0	0	0	0	0	0	0	0.444444	0.444444	0	0	0	0	0	0	0	0.444444
T5	0	0.5	0.5	0	0	0.5	0	0	0	0	0	0.5	0.5	0	0.5	0.5	0	0	0	0	0	0	0	0.5
T5_MAD2	0	0	0	0	0	0	0	0	0	0	0	0	0	0	0	0	0	0	0	0	0	0	0	0
T5_RUS1	0	0	0	0	0	0.277778	0	0.277778	0	0	0	0.277778	0.277778	0	0	0	0	0	0	0	0.5	0.5	0	0.277778
U	0.0399833	0.190754	0.724698	0.659725	0.0399833	0.503957	0	0.637234	0.0791337	0.403998	0.186589	0.701374	0.628905	0.569763	0.551437	0.732195	0.523115	0.25656	0.554769	0.189088	0.0783007	0.469804	0.59975	0.759683
U (LAM30)	0	0	0	0	0	0.444444	0	0	0	0	0	0.444444	0.444444	0	0	0	0	0	0	0	0	0	0	0.444444
U (likely H)	0	0	0.32	0	0.48	0.48	0	0	0	0	0	0.32	0	0	0.48	0.48	0	0.48	0	0	0	0	0.48	0.64
U (likely H3)	0	0	0.18	0	0	0	0	0	0	0	0	0	0	0	0	0	0	0	0	0	0	0	0.18	0.18
U (likely LAM)	0	0.5	0	0	0	0	0	0	0	0.5	0	0.5	0	0	0	0.5	0	0.5	0	0	0	0	0	0.5
U (likely S)	0	0	0	0	0	0	0	0	0	0	0	0	0	0	0	0	0	0	0	0	0	0	0	0
U (likely T3)	0	0	0	0	0	0	0	0	0	0	0	0	0	0	0	0	0	0	0	0	0	0	0	0
X1	0.17554	0	0.621914	0.21875	0.027392	0.0543981	0	0.591435	0.155864	0.478009	0.197531	0.767361	0.592207	0.027392	0.497299	0.645062	0.129244	0.107253	0.28588	0.17554	0.375	0.438272	0.546682	0.760031
X1-LAM9	0	0	0	0	0	0	0	0	0	0	0	0	0	0	0	0	0	0	0	0	0	0	0	0
X2	0.0161933	0.0161933	0.0636735	0.0557101	0.0636735	0.0482132	0	0.499992	0.0161933	0.0480466	0	0.204481	0.403365	0.101574	0.168696	0.253694	0.0555102	0.0322532	0.0242899	0.00812995	0.00812995	0.255927	0.0866306	0.479167
X3	0	0.0671456	0.525974	0.0343289	0.0343289	0.0511153	0	0.517202	0.116144	0.48121	0.0343289	0.581021	0.536257	0	0.506011	0.683856	0.0172401	0.0831758	0.0341777	0.463667	0.254367	0.217618	0.0512665	0.56121
ZERO	0	0	0	0	0	0	0	0	0	0	0	0	0	0	0	0	0.444444	0	0	0	0	0.444444	0	0
